# Supplementary material for: Generation of a conditional Flpo/FRT mouse model expressing constitutively active TGFβ in fibroblasts
Source: Sci Rep. 2020 Mar 3;10:3880. doi: 10.1038/s41598-020-60272-3 (PMC7054254; doi:10.1038/s41598-020-60272-3)
Supplement: Supplementary file 2 — Supplementary information2 [file 41598_2020_60272_MOESM2_ESM.xlsx]

## Sheet: Actin-Flpe ; FSFTGFβCA
	GENOTYPES					Abbreviation SAC, sacrificed
Age (in days)	[WT]	[FSFTGFβCA]	[Actin-Flpe]	[Actin-Flpe ; FSFTGFβCA]
23		SAC
27		SAC	SAC
27		SAC	SAC
27		SAC
28	SAC	SAC	SAC
28	SAC	SAC	SAC
28	SAC	SAC	SAC
28		SAC	SAC
28		SAC	SAC
28		SAC	SAC
28		SAC	SAC
28			SAC
31	SAC		SAC
31	SAC		SAC
31	SAC		SAC
31	SAC		SAC
31	SAC		SAC
31	SAC
31	SAC
31	SAC
33	SAC	SAC		SAC
33	SAC	SAC
33	SAC	SAC
33	SAC	SAC
33		SAC
33		SAC
36	SAC	SAC	SAC
36			SAC
50	SAC		SAC
50	SAC		SAC
50	SAC		SAC
50	SAC		SAC
50			SAC
53	SAC	SAC
54	SAC		SAC
54	SAC		SAC
57	SAC	SAC	SAC
57	SAC		SAC
59		SAC
59		SAC
63	SAC
71	SAC	SAC		SAC
71		SAC
73		SAC
73		SAC
73		SAC
81	SAC
81	SAC
83		SAC		SAC
85		SAC		SAC
87	SAC		SAC
91	SAC		SAC
94		SAC
130		SAC
132	SAC
138			SAC
138			SAC
141			SAC
141			SAC
141			SAC
141			SAC
167			SAC
171			SAC
180		180		SAC
183	SAC
184	SAC			SAC
187			SAC	SAC
196	SAC
201	SAC
210	SAC	SAC
210	SAC
219	SAC	SAC
220	SAC
267				SAC
288		SAC
338		SAC
447	ALIVE	ALIVE		ALIVE
447		ALIVE		ALIVE
447		ALIVE		ALIVE
462	ALIVE	ALIVE	ALIVE	ALIVE
462			ALIVE
578	ALIVE			ALIVE
	n=43	n=40	n=39	n=13

## Sheet: Fsp1-Flpo ; FSFTGFβCA
	GENOTYPES				Abbreviation SAC, sacrificed
Age (in days)	[WT]	[FSFTGFβCA]	[Fsp1-Flpo]	[Fsp1-Flpo ; FSFTGFβCA]
23	SAC	SAC	SAC	SAC
28	SAC	SAC		SAC
28	SAC	SAC
28	SAC	SAC
28		SAC
28		SAC
29	SAC	SAC	SAC
31	SAC	SAC	SAC
31		SAC	SAC
31		SAC
35	SAC	SAC		SAC
35		SAC		SAC
37	SAC	SAC	SAC
37	SAC		SAC
37			SAC
37			SAC
37			SAC
38	SAC		SAC	SAC
38	SAC		SAC
38	SAC		SAC
38			SAC
38			SAC
39	SAC	SAC		SAC
44	SAC			SAC
45	SAC		SAC
45	SAC
45	SAC
45	SAC
45	SAC
45	SAC
51	SAC	SAC	SAC	SAC
51	SAC	SAC		SAC
51	SAC	SAC
52	SAC	SAC
53	SAC	SAC	SAC
53	SAC	SAC	SAC
53		SAC	SAC
53		SAC	SAC
54			SAC
57	SAC	SAC		SAC
59		SAC
60	SAC		SAC
60	SAC		SAC
60	SAC		SAC
63				SAC
65		SAC
65		SAC
73	SAC			SAC
74	SAC	SAC		SAC
74	SAC
74	SAC
75	SAC	SAC		SAC
75		SAC		SAC
75				SAC
76	SAC			SAC
76	SAC			SAC
76				SAC
76				SAC
77		SAC	SAC
77		SAC
79	SAC	SAC
93		SAC	SAC	SAC
95				SAC
100	SAC			SAC
109	SAC	SAC	SAC
109	SAC
109	SAC
112			SAC
120			SAC
120			SAC
120			SAC
137				SAC
149			SAC	SAC
155	SAC		SAC	SAC
155				SAC
155				SAC
157	SAC	SAC	SAC
157		SAC	SAC
157		SAC	SAC
157		SAC
177			SAC
203			SAC
208	SAC		SAC
208	SAC		SAC
211		SAC
214		SAC
241		SAC
253		SAC	SAC	SAC
253				SAC
282	SAC
288				SAC
290		SAC		SAC
291	SAC	SAC
308			SAC	SAC
325			SAC
330				SAC
356		SAC
362				SAC
393		SAC	SAC	SAC
409			SAC	SAC
409				SAC
409				SAC
418				SAC
419			SAC	SAC
438	SAC	SAC
494	SAC
503				SAC
517		SAC
523			SAC
523			SAC
535				SAC
649				SAC
761			SAC	SAC
761				SAC
761				SAC
	n=50	n=48	n=49	n=47
